# Supplementary material for: Micronuclei in Circulating Tumor Associated Macrophages Predicts Progression in Advanced Colorectal Cancer
Source: Biomedicines. 2022 Nov 11;10(11):2898. doi: 10.3390/biomedicines10112898 (PMC9687174; doi:10.3390/biomedicines10112898)
Supplement: Supplementary file 1 [file biomedicines-10-02898-s001.zip]

Archive with 1 entries (1 files):
- biomedicines-1947967-supplementary.pdf
